# Supplementary material for: YY1's DNA-Binding motifs in mammalian olfactory receptor genes
Source: BMC Genomics. 2009 Dec 3;10:576. doi: 10.1186/1471-2164-10-576 (PMC2791781; doi:10.1186/1471-2164-10-576)
Supplement: Additional file 1 — Position Weight Matrix Perl program. Perl program "matrix-bidirectional.pl.txt" uses position weight matrix files and fasta formatted input files to generate positional and scoring data for YY1 binding sites. [file 1471-2164-10-576-S1.TXT]

#!/usr/bin/perl -w
# Program modified 8/15/08 to search for yy1 binding sites based on matrix and generate output below.
# Program combines scores for both forward and reverse and divides by gene length for output
# Usage: matrix-both.pl YY1_Forward YY1_Reverse <input multi-fasta protein file> <output filename>
# Output is in the form of each gene name and below it:
# COMBINED SCORE (of all yy1 scores) <tab> LENGTH OF GENE <tab> YY1 INDEX (Score / Length)
#
$startsite = 0;

print "\n\nThis program is used by entering the program followed by the YY1 matrix files followed by the input sequence
and the output file name\n";
print "Example: matrix-interactive.pl \<YY1_R.matrix\> \<YY1_F.matrix\> \<Homo_sapiens.NCBI35.feb.dna_rm.chromosome.X.fa\> \<output filename\>\n";
print "Output is in the form of each gene name and below it \n"; 
print "COMBINED SCORE (of all yy1 scores) <tab> LENGTH OF GENE <tab> YY1 INDEX (Score / Length)\n";

$input_file = $ARGV[0];
$input_file_reverse = $ARGV[1];
$strand = ".";
$score_cutoff = 8.0 ;
my $save_input_separator = $/;
my $name = ();
chomp($score_cutoff, $strand, $input_file, $input_file_reverse);

##################################################
# Command line parameters
#print "What chromosome is this? (ex: 6)\n";
$chr = "testing";
chomp($chr);

#print "Output File Name? (Example: output-from-NONmasked-HumX-YY1F.gff)\n:";
$outfile = $ARGV[3];

print STDERR "WORKING\n";

unless (open (OUTFILE, ">$outfile") ) 	{
	print "Cannot open file \"$outputfile\" to write\n\n";
	exit;
}
###################################################

%YY1=();
%YY1R=();
%YY1= matrix_converter ($input_file);
%YY1R= matrix_converter ($input_file_reverse);

$string_size = scalar(keys %YY1);

$sequence_file = $ARGV[2];

open (RS, $sequence_file)|| die "$!";

$/=">";

$record = <RS>;

$test_sequence='';

while ( $record = get_next_record($sequence_file) ) {
	my ($name,@sequence)= split ("\n",$record);
	$test_sequence = join ("",@sequence);
	$test_sequence =~ s/\s//;

	
	$string_start=0;
	$total_score=0;
	$fwd_score=0;
	$rev_score=0;
	while ($string_start <= length($test_sequence)-$string_size) {

		my $test_string= substr ($test_sequence, $string_start, $string_size);

		my $test_score= weight_matrix (\%YY1, $test_string);
		
		my $test_score_reverse = weight_matrix (\%YY1R, $test_string);

		if ($test_score > $score_cutoff) {
			$total_score = $total_score + $test_score;
			$fwd_score = $fwd_score + $test_score;			
#			print 	OUTFILE 		# PRINT TO FILE
#			"$name","\t",  			# Gene Name
#			"$test_score","\t",		#score
#			"length is:".length($test_sequence),"\t",	#length
#			"$test_string","\n";		#
#[comments]
			print STDERR "+ $test_score " . "$test_string" ."\n";		# print score for every found sequence		
		}
		
#####################################################################
# Duplicate section
#####################################################################
		if ($test_score_reverse > $score_cutoff) {
			$total_score = $total_score + $test_score_reverse;
			$rev_score = $rev_score + $test_score_reverse;
#			print 	OUTFILE 		# PRINT TO FILE
#			"$name","\t",  			# Gene Name
#			"$test_score_reverse","\t",		#score
#			"length is:".length($test_sequence),"\t",	#length
#			"$test_string","\n";		#
#[comments]
			print STDERR "- $test_score_reverse " . "$test_string" . "\n";		# print score for every found sequence
		}
#######################################################################
# End dup section
#######################################################################
	}
	continue{
		$string_start++;

	}
	unless(length($test_sequence) == 0) {
		$YY1_index = ($total_score / length($test_sequence));
	}
	print OUTFILE 	$name . "\t",				# Name of sequence
			$total_score . "\t",			#Total score of combined YY1 scores for this gene
			length($test_sequence) . "\t",		#Total length of the sequence
			$total_score / length($test_sequence) . "\t",		#YY1 index = add scores, divide by gene length
			$fwd_score . "\t",
			$rev_score . "\t",
			$test_sequence . "\n";
}
print STDERR "DONE!\n";


close (OUTFILE);


sub get_next_record {
	my($sequence_file) = $ARGV[2];
	my($record) = '';
	my($save_input_separator) = $/;
	
	$/ = ">";
	$record = <RS>;
	$/ = $save_input_separator;
	
	return $record;
}


sub matrix_converter {

       my($input_file) = @_;
       open (RF, $input_file)|| die "$!";
       my @temp=();
       my %matrix=();
       my $count=0;

         while (<RF>){
             chomp;
              @temp= split "\t";
              my $A=$temp[0];
              my $G=$temp[1];
              my $C=$temp[2];
              my $T=$temp[3];
              my $sum= $temp[0]+$temp[1]+$temp[2]+$temp[3];
              $matrix{$count}= { "A"     =>   $A/$sum,
                                 "G"     =>   $G/$sum,
                                 "C"     =>   $C/$sum,
                                 "T"     =>   $T/$sum,
                                 "sum"   =>   $sum,
                               };
             @temp=();

             $count++;
        }
 
       my @probe = qw(A G C T);

            for ($i=0; $i<$count;$i++){			# $count will be 10, b/c there are 10 letters in YY1 motif
   
                   foreach(@probe){			#This loop checks each of the four possible bases
			   				#for existence in the matrix
                       if ($matrix{$i}->{$_} > 0.9){	#if they exist and have a percentage greater than 0.9 at that position
			       				# then reset the value of that key pair in the matrix hash to be worth 1.5 times as much	
                       $matrix{$i}->{$_} = $matrix{$i}->{$_}*1.5;     #as the actual percentage
                        }
                    }
             }

                     
 return %matrix;

}


sub weight_matrix {

       my ($table, $string) = @_;
       my @result_value=();
       my @temp = split (//, $string);
       my @probe = qw(A G C T);
       for ($i=0; $i < scalar(@temp); $i++) {
          foreach (@probe) {
             if ($temp[$i]=~ $_) {
               push (@result_value, $$table{$i}->{$_});
             }
          }
       }
      my $result_score=0;
      foreach (@result_value) {
       $result_score += $_;
      } 
   return $result_score;
}
