# Supplementary material for: YY1's DNA-Binding motifs in mammalian olfactory receptor genes
Source: BMC Genomics. 2009 Dec 3;10:576. doi: 10.1186/1471-2164-10-576 (PMC2791781; doi:10.1186/1471-2164-10-576)
Supplement: Additional file 2 — YY1 forward matrix. Position weight matrix file for "matrix-bidirectional.pl.txt" named "YY1_F.matrix". [file 1471-2164-10-576-S2.TXT]

#!/usr/bin/perl -w
######################################################################################
#            dipep-singlefile.pl.txt (Ver 1.0) is a stand-alone program.                           
#            You must download protein sequence in fasta format to the given directory.                   
#                       
#            Any questions, send an e-mail to following address:                      
#            cfaulk1@lsu.edu or jkim@lsu.edu                                   
#            
#            The copyright for this program is held by Chris Faulk
#            and Joomyeong Kim. 2009
# Usage: perl dipep-singlefile.pl <fasta protein file>
######################################################################################

#use strict;
my $save_input_separator = $/;
my $name = ();

##################################################
# Command line parameters


#$outfile = $ARGV[3];

print STDERR "WORKING\n";


###################################################

$sequence_file = $ARGV[0];
open (RS, $sequence_file)|| die "$!";
$/=">";
$record = <RS>;
$test_sequence='';
@alphabet = qw (A C D E F G H I K L M N P Q R S T V W Y);
$i = $j = 0;
@grid = ();

###################################################
#Load up array of 400 possible dinucleotides
for ($i=0;$i<20;$i++) {
	for ($j=0;$j<20;$j++) {
		$dipeptide = "$alphabet[$i]" . "$alphabet[$j]";
		push @grid, $dipeptide;
	}
}
###################################################

while ( $record = get_next_record($sequence_file) ) {
	study $record;
	my %count = ();
	my $spot = ();
	my $k = 0;
	my @sequence = split ("\n",$record);
	my $name = shift @sequence;
	$test_sequence = join ("",@sequence);
	$test_sequence =~ s/\s|\>//g;
	print $name . "\n";
#	print "Seq is " . $test_sequence . "\n\n";
	$"="\t";
#	print "@alphabet" . "\n";
	for ($position = 0; $position < length $test_sequence; $position++) {
		$peptide = substr($test_sequence, $position, 2);
		$count{$peptide}++;
	}
	for $spot (@grid) {

		if (!exists $count{$spot}) {
			$count{$spot} = 0;
		}
		if ($k<19){
			print $spot, '=', $count{$spot}, "\n";		
#			print $count{$spot}, "\t";
			$k++;
		}
		else { 
			print $spot, '=', $count{$spot}, "\n"; 
#			print $count{$spot}, "\n";
			$k=0;
		}
	}
	print "\n";
}
print STDERR "DONE!\n";

#close (OUTFILE);

sub get_next_record {
	my($record) = '';
	my($save_input_separator) = $/;
	
	$/ = ">";
	$record = <RS>;
	$/ = $save_input_separator;
	
	return $record;
}
