# Supplementary material for: YY1's DNA-Binding motifs in mammalian olfactory receptor genes
Source: BMC Genomics. 2009 Dec 3;10:576. doi: 10.1186/1471-2164-10-576 (PMC2791781; doi:10.1186/1471-2164-10-576)
Supplement: Additional file 3 — YY1 reverse matrix. Position weight matrix file for "matrix-bidirectional.pl.txt" named "YY1_R.matrix". [file 1471-2164-10-576-S3.MATR]

14	14	56	16
20	14	60	6
14	67	1	18
0	0	100	0
0	0	100	0
100	0	0	0
0	0	0	100
15	23	42	20
21	5	3	71
4	3	12	81
