# Supplementary material for: YY1's DNA-Binding motifs in mammalian olfactory receptor genes
Source: BMC Genomics. 2009 Dec 3;10:576. doi: 10.1186/1471-2164-10-576 (PMC2791781; doi:10.1186/1471-2164-10-576)
Supplement: Additional file 4 — Dipeptide count Perl program. Perl program "dipep-singlefile.txt.pl" requires fasta formatted input files to generate dipeptide counts. [file 1471-2164-10-576-S4.MATR]

81	12	3	4
71	3	5	21
20	42	23	15
100	0	0	0
0	0	0	100
0	100	0	0
0	100	0	0
18	1	67	14
6	60	14	20
16	56	14	14
